# Supplementary material for: Amino Acid Polymorphisms on the Brazilian Strain of Yellow Fever Virus Methyltransferase Are Related to the Host’s Immune Evasion Mediated by Type I Interferon
Source: Viruses. 2023 Jan 10;15(1):191. doi: 10.3390/v15010191 (PMC9863089; doi:10.3390/v15010191)
Supplement: Supplementary file 1 [file viruses-15-00191-s001.zip]

Archive with 1 entries (1 files):
- viruses-2072658-supplementary.pdf
